# Supplementary material for: An evolutionary analysis of genome expansion and pathogenicity in Escherichia coli
Source: BMC Genomics. 2014 Oct 9;15(1):882. doi: 10.1186/1471-2164-15-882 (PMC4200225; doi:10.1186/1471-2164-15-882)
Supplement: Supplementary file 1 — Additional file 1: An Excel file containing information about the strains used in the study. (XLSX 15 KB) [file 12864_2014_6552_MOESM1_ESM.xlsx]

## Sheet: Ark1
Name	Pathogroup	Serotype	Description	Genbank Accession	Clustergroup	#	Included in statistical analyses
Escherichia coli O7:K1 CE10	ExPEC (neonatal meningitis)	O7:K1	Isolated from noenatal-Meningitis	CP003034	D	1	Yes
Escherichia coli IAI39	UPEC	O7:K1	Isolated from urinary tract infection	CU928164	D	2	Yes
Escherichia coli SMS 3-5	Highly resistant to a number of AB		Isolated from a toxic-metal contaminated site, south Carolina, USA	CP000970	D	3	Yes
Escherichia coli UMN026	ExPEC (UPEC)	O7:K1	Clinical isolate from cyctitis	CU928163	D	4	Yes
Escherichia coli 536	UPEC	O6:K15:H31	Isolated from a human patient with acute pyelonephritis	CP000247.1	B2	1	Yes
Escherichia coli ED1A	Non pathogenic	O81	Isolated from a healthy human	CU928162	B2	2	Yes
Escherichia coli O83:H1 NRG 857C	AIEC (adherent-invasive E. coli)	O83:H1	Isolated from a human patient with Crohn's disease	CP001855.1	B2	3	Yes
Escherichia coli LF82	AIEC		Isolated from a human patient with Crohn's disease	CU651637.1	B2	4	Yes
Escherichia coli clone D i2	UPEC		Isolated from a family with a persistent UTI in 2005	CP002211.1	B2	5	Yes
Escherichia coli clone D i14	UPEC		Isolated from a family with a persistent UTI in 2008	CP002212.1	B2	6	No
Escherichia coli CFT073	UPEC	O6:K2:H1	Isolated from a human patient with bacteriuria	AE14075.1	B2	7	Yes
Escherichia coli ABU 83972	UPEC		Isolated from a young female with a longterm asymptomatic bacteriuria	CP001671.1	B2	8	Yes
Escherichia coli UTI89	UPEC		Isolated from a woman with uncomplicated cystitis	CP000243.1	B2	9	Yes
Escherichia coli UM146	AIEC		Isolated from a human patient with Crohn's disease	CP002167.1	B2	10	Yes
Escherichia coli IHE3034	APEC (ExPEC)	O1	Isolated from chicken lung with colisepticemia	CP001969.1	B2	11	Yes
Escherichia coli APEC O1	ExPEC (neonatal meningitis)	O18:K1:H7	Neonatal meningitis-associated strain isolated in Finland in 1976	CP000468.1	B2	12	Yes
Escherichia coli S88	ExPEC (neonatal meningitis)	O45:K1	Neonatal meningitis -cerebrospinal fluid	CU928161.2	B2	13	Yes
Escherichia coli SE15	Wild type E. coli (Non pathogenic)	O150:H5	Isolated from a healthy human - adult	AP009378.1	B2	14	Yes
Escherichia coli NA114	UPEC (multidrug resistant)	O25	Isolated from a human patient, male (70y) with prostatitis from Prune, India	CP002797	B2	15	Yes
Escherichia coli E2348_69 O127:H6	EPEC	O127:H6		FM180568	B2	16	Yes
Escherichia coli O157:H7 TW14359	STEC/EHEC	O157:H7	Isolated from spinach during an E. coli outbreak in the US in 2006	CP001368.1	E	1	Yes
Escherichia coli O157:H7 EC4115	STEC/EHEC	O157:H7	Isolated from a human patient during an E. coli outbreak in the US in 2006	CP001164.1	E	2	No
Escherichia coli O157:H7 Sakai	STEC/EHEC	O157:H7	Isolated in an outbreak in Sakai, Japan in 1997	BA000007.2	E	3	No
Escherichia coli Xuzhou21	STEC/EHEC	O157:H7	Isolated from a major outbreak in China in 1999	CP001925.1	E	4	No
Escherichia coli O55:H7 RM12579	aEPEC	O55:H7	Isolated in California 1974	CP003109.1	E	5	No
Escherichia coli O55:H7 CB9615	aEPEC	O55:H7	Isolated from an infant with diarrhoea in Germany in 2003	CP001846.1	E	6	Yes
Escherichia coli UMNK88	ETEC (Post-weaning diarrhoea in pigs)	K88	Isolated from a neonatal pig with diarrhoea	CP002729	A	1	Yes
Escherichia coli P12b	Non pathogen	Type strain of H17		CP002291	A	2	Yes
Escherichia coli HS	Non pathogen	O9	Isolated from a healthy human 1978	CP000802.1	A	3	Yes
Escherichia coli BL21 DE3	Lab strain - Non pathogenic		Derivate of E. coli B	CP001509.1	A	4	No
Escherichia coli B REL606	Lab strain - Non pathogenic			CP000819.1	A	5	No
Escherichia coli BL21 Gold DE3 pLysS AG	Lab strain - Non pathogenic		Derivate of E. coli B	CP001665.1	A	6	Yes
Escherichia coli BW2952	Lab strain - Non pathogenic		Derivate of MC4100 (K12)	CP001396.1	A	7	No
Escherichia coli K12 substr DH10B	Lab strain - Non pathogenic			CP000948.1	A	8	No
Escherichia coli K12 substr MDS42	Lab strain - Non pathogenic			AP012306.1	A	9	No
Escherichia coli K12 substr W3110	Lab strain - Non pathogenic			AP009048.1	A	10	Yes
Escherichia coli DH1	Lab strain - Non pathogenic			AP012030.1	A	11	No
Escherichia coli DH1	Lab strain - Non pathogenic			CP001637.1	A	12	No
Escherichia coli O104:H4 str. 2009EL-2050	EAggEC-EHEC	O104:H4	Isolated from human patient from a 2009 outbreak in the republic of Georgia	CP003297.1	B1	1	Yes
Escherichia coli O104:H4 str. 2009EL-2071	EAggEC-EHEC	O104:H4	Isolated from human patient from a 2009 outbreak in the republic of Georgia	CP003301.1	B1	2	No
Escherichia coli O104:H4 str. 2011C-3493	EAggEC-EHEC	O104:H4	Isolated from US citizen afflicted with HUS after travel to Germany during the 2011 E. coli outbreak	CP003289.1	B1	3	No
Escherichia coli 55989	EAggEC		Isolated from human patient with diarrhoea	CU928145	B1	4	No
Escherichia coli W_162011	Lab strain		ATCC9637 - lab strain, AB-resistent	CP002185.1	B1	5	Yes
Escherichia coli W_162101 (?)	Lab strain		ATCC9637 - lab strain, AB-resistent	CP002967.1	B1	6	No
Escherichia coli KO11FL_162099	Lab strain		Similar to ATCC9637 - lab strain	CP002516.1	B1	7	Yes
Escherichia coli KO11FL_162099	Lab strain		Similar to ATCC9637 - lab strain	CP002970.1	B1	8	No
Escherichia coli SE11	Non pathogen		Isolated from human, healthy carrier	AP009240.1	B1	9	Yes
Escherichia coli IAI1	Non pathogen	O8	Isolated from human, healthy carrier	CU928160.2	B1	10	Yes
Escherichia coli E24377A	ETEC	O139:H28		CP00800.1	B1	11	Yes
Escherichia coli O103:H2 str. 12009	STEC/EHEC	O103:H2	Isolated from a human patient with bloody diarrhoea in Japan 2001	AP010958.1	B1	12	Yes
Escherichia coli O111:H- str. 11128	STEC/EHEC	O111:H-	Isolated from a human patient with bloody diarrhoea in Japan 2001	AP010960.1	B1	13	Yes
Escherichia coli O26:H11 str. 11368	STEC/EHEC	O26:H11	Isolated from a human patient with diarrhoea in a diffuse outbreak in Japan 2001	AP010953.1	B1	14	Yes
Escherichia coli APEC O78	APEC (avian pathogenic E. coli)	O78	Isolated from a turkey with colibacillosis	CP004009.1	B1	15	Yes
Removed Strains
Escherichia coli 042	EAggEC			FN554766		1	No
Escherichia coli ATCC 8739	Lab strain - Non pathogenic			CP000946		2	No
Escherichia coli BL21 DE3	Lab strain - Non pathogenic		Derivative of E. coli B	AM946981.2		3	No
Escherichia coli ETEC H10407	ETEC			FN649414.1		4	No
Escherichia coli K12 substr MG1655	Lab strain - Non pathogenic			U00096.2		5	No
Escherichia coli O157:H7 EDL933	EHEC	O157:H7		AE005174.2		6	No
