# Supplementary material for: An evolutionary analysis of genome expansion and pathogenicity in Escherichia coli
Source: BMC Genomics. 2014 Oct 9;15(1):882. doi: 10.1186/1471-2164-15-882 (PMC4200225; doi:10.1186/1471-2164-15-882)
Supplement: Supplementary file 2 — Additional file 2: An R-file with the dN/dS estimates used in the cluster analyses. (ZIP 30 KB) [file 12864_2014_6552_MOESM2_ESM.zip]

Archive with 1 entries (1 files):
- 6520222091249127_add2.rdata
