# Supplementary material for: An evolutionary analysis of genome expansion and pathogenicity in Escherichia coli
Source: BMC Genomics. 2014 Oct 9;15(1):882. doi: 10.1186/1471-2164-15-882 (PMC4200225; doi:10.1186/1471-2164-15-882)
Supplement: Supplementary file 3 — Additional file 3: FASTA file with aligned sequences used to make mutT-based tree. (ZIP 1 KB) [file 12864_2014_6552_MOESM3_ESM.zip › 6520222091249127_add3.fas]

>Escherichia_coli_P12b
AAGCTAACAGTTGAAGTAAAAGGCGCAGGATTCTGCGCCTTTTTTATAGGTTTAAGACAATGAAAAAGCTGCAAATTG
CGGTAGGTATTATTCGCAACGAGAACAATGAAATCTTTATAACGCGTCGCGCAGCAGATGCGCACATGGCGAATAAAC
TGGAGTTTCCCGGCGGTAAAATTGAAATGGGTGAAACGCCGGAACAGGCGGTGGTGCGTGAACTTCAGGAAGAAGTCG
GGATTACCCCACAACATTTTTCGCTATTTGAAAAACTGGAATATGAATTCCCGGACAGGCATATAACACTGTGGTTCT
GGCTGGTCGAACGCTGGGAAGGGAAGCCGTGGGGTAAAGAAGGGCAACCCGGTGAGTGGATGGCGCTGGTCGATCTTA
ATGCCGATGATTTTCCGCCAGCCAATGAACCGGTAATTGCGAAGCTTAAACGTCTGTAGGTCAGATAAGGCGTTTTCG
CCGCATCCGACATTCGCACAAGATGCCTGATGCGACGC
>Escherichia_coli_APEC_O78
AAGCTAACAGTTGAAGTAAAAGGCGCAGGATTCTGCGCCTTTTTTATAGGTTTAAGACAATGAAAAAGCTGCAAATTG
CGGTAGGTATTATTCGCAACGAGAACAATGAAATCTTTATAACGCGTCGCGCAGCAGATGCGCACATGGCGAATAAAC
TGGAGTTTCCCGGCGGTAAAATTGAAATGGGTGAAACGCCGGAACAGGCGGTGGTGCGTGAACTTCAGGAAGAAGTCG
GGATTACCCCACAACATTTTTCGCTATTTGAAAAACTGGAATATGAATTCCCGGACAGGCATATAACACTGTGGTTCT
GGCTGGTCGAACGCTGGGAAGGGAAGCCGTGGGGTAAAGAAGGGCAACCCGGTGAGTGGATGGCGCTGGTCGATCTTA
ATGCCGATGATTTTCCGCCAGCCAATGAACCGGTAATTGCGAAGCTTAAACGTCTGTAGGTCAGATAAGGCGTTTTCG
CCGCATCCGACATTCGCACAAGATGCCTGATGCGACGC
>Escherichia_coli_UMNK88
AAGCTAACAGTTGAAGTAAAAGGCGCAGGATTCTGCGCCTTTTTTATAGGTTTAAGACAATGAAAAAGCTGCAAATTG
CGGTAGGTATTATTCGCAACGAGAACAATGAAATCTTTATAACGCGTCGCGCAGCAGATGCGCACATGGCGAATAAAC
TGGAGTTTCCCGGCGGTAAAATTGAAATGGGTGAAACGCCGGAACAGGCGGTGGTGCGTGAACTTCAGGAAGAAGTCG
GGATTACCCCACAACATTTTTCGCTATTTGAAAAACTGGAATATGAATTCCCGGACAGGCATATAACACTGTGGTTCT
GGCTGGTCGAACGCTGGGAAGGGAAGCCGTGGGGTAAAGAAGGGCAACCCGGTGAGTGGATGGCGCTGGTCGATCTTA
ATGCCGATGATTTTCCGCCAGCCAATGAACCGGTAATTGCGAAGCTTAAACGTCTGTAGGTCAGATAAGGCGTTTTCG
CCGCATCCGACATTCGCACACGATGCCTGATGCGACGC
>Escherichia_coli_str_K12_substr_W3110
AAGCTAACTGTTGAAGTAAAAGGCGCAGGATTCTGCGCCTTTTTTATAGGTTTAAGACAATGAAAAAGCTGCAAATTG
CGGTAGGTATTATTCGCAACGAGAACAATGAAATCTTTATAACGCGTCGCGCAGCAGATGCGCACATGGCGAATAAAC
TGGAGTTTCCCGGCGGTAAAATTGAAATGGGTGAAACGCCGGAACAGGCGGTGGTGCGTGAACTTCAGGAAGAAGTCG
GGATTACCCCCCAACATTTTTCGCTATTTGAAAAACTGGAATATGAATTCCCGGACAGGCATATAACACTGTGGTTTT
GGCTGGTCGAACGCTGGGAAGGGGAGCCGTGGGGTAAAGAAGGGCAACCCGGTGAGTGGATGTCGCTGGTCGGTCTTA
ATGCCGATGATTTTCCGCCAGCCAATGAACCGGTAATTGCGAAGCTTAAACGTCTGTAGGTCAGATAAGGCGTTTTCG
CCGCATCCGACATTCGCACACGATGCCTGATGCGACGC
>Escherichia_coli_str_K12_substr_DH10B
AAGCTAACTGTTGAAGTAAAAGGCGCAGGATTCTGCGCCTTTTTTATAGGTTTAAGACAATGAAAAAGCTGCAAATTG
CGGTAGGTATTATTCGCAACGAGAACAATGAAATCTTTATAACGCGTCGCGCAGCAGATGCGCACATGGCGAATAAAC
TGGAGTTTCCCGGCGGTAAAATTGAAATGGGTGAAACGCCGGAACAGGCGGTGGTGCGTGAACTTCAGGAAGAAGTCG
GGATTACCCCCCAACATTTTTCGCTATTTGAAAAACTGGAATATGAATTCCCGGACAGGCATATAACACTGTGGTTTT
GGCTGGTCGAACGCTGGGAAGGGGAGCCGTGGGGTAAAGAAGGGCAACCCGGTGAGTGGATGTCGCTGGTCGGTCTTA
ATGCCGATGATTTTCCGCCAGCCAATGAACCGGTAATTGCGAAGCTTAAACGTCTGTAGGTCAGATAAGGCGTTTTCG
CCGCATCCGACATTCGCACACGATGCCTGATGCGACGC
>Escherichia_coli_BW2952
AAGCTAACTGTTGAAGTAAAAGGCGCAGGATTCTGCGCCTTTTTTATAGGTTTAAGACAATGAAAAAGCTGCAAATTG
CGGTAGGTATTATTCGCAACGAGAACAATGAAATCTTTATAACGCGTCGCGCAGCAGATGCGCACATGGCGAATAAAC
TGGAGTTTCCCGGCGGTAAAATTGAAATGGGTGAAACGCCGGAACAGGCGGTGGTGCGTGAACTTCAGGAAGAAGTCG
GGATTACCCCCCAACATTTTTCGCTATTTGAAAAACTGGAATATGAATTCCCGGACAGGCATATAACACTGTGGTTTT
GGCTGGTCGAACGCTGGGAAGGGGAGCCGTGGGGTAAAGAAGGGCAACCCGGTGAGTGGATGTCGCTGGTCGGTCTTA
ATGCCGATGATTTTCCGCCAGCCAATGAACCGGTAATTGCGAAGCTTAAACGTCTGTAGGTCAGATAAGGCGTTTTCG
CCGCATCCGACATTCGCACACGATGCCTGATGCGACGC
>Escherichia_coli_B_str_REL606
AAGCTAACTGTTGAAGTAAAAGGCGCAGGATTCTGCGCCTTTTTTATAGGTTTAAGACAATGAAAAAGCTGCAAATTG
CGGTAGGTATTATTCGCAACGAGAACAATGAAATCTTTATAACGCGTCGCGCAGCAGATGCGCACATGGCGAATAAAC
TGGAGTTTCCCGGCGGTAAAATTGAAATGGGTGAAACGCCGGAACAGGCGGTGGTGCGTGAACTTCAGGAAGAAGTCG
GGATTACCCCCCAACATTTTTCGCTATTTGAAAAACTGGAATATGAATTCCCGGACAGGCATATAACACTGTGGTTTT
GGCTGGTCGAACGCTGGGAAGGGGAGCCGTGGGGTAAAGAAGGGCAACCCGGTGAGTGGATGTCGCTGGTCGGTCTTA
ATGCCGATGATTTTCCGCCAGCCAATGAACCGGTAATTGCGAAGCTTAAACGTCTGTAGGTCAGATAAGGCGTTTTCG
CCGCATCCGACATTCGCACACGATGCCTGATGCGACGC
>Escherichia_coli_BL21_DE3
AAGCTAACTGTTGAAGTAAAAGGCGCAGGATTCTGCGCCTTTTTTATAGGTTTAAGACAATGAAAAAGCTGCAAATTG
CGGTAGGTATTATTCGCAACGAGAACAATGAAATCTTTATAACGCGTCGCGCAGCAGATGCGCACATGGCGAATAAAC
TGGAGTTTCCCGGCGGTAAAATTGAAATGGGTGAAACGCCGGAACAGGCGGTGGTGCGTGAACTTCAGGAAGAAGTCG
GGATTACCCCCCAACATTTTTCGCTATTTGAAAAACTGGAATATGAATTCCCGGACAGGCATATAACACTGTGGTTTT
GGCTGGTCGAACGCTGGGAAGGGGAGCCGTGGGGTAAAGAAGGGCAACCCGGTGAGTGGATGTCGCTGGTCGGTCTTA
ATGCCGATGATTTTCCGCCAGCCAATGAACCGGTAATTGCGAAGCTTAAACGTCTGTAGGTCAGATAAGGCGTTTTCG
CCGCATCCGACATTCGCACACGATGCCTGATGCGACGC
>Escherichia_coli_DH1_ME8569
AAGCTAACTGTTGAAGTAAAAGGCGCAGGATTCTGCGCCTTTTTTATAGGTTTAAGACAATGAAAAAGCTGCAAATTG
CGGTAGGTATTATTCGCAACGAGAACAATGAAATCTTTATAACGCGTCGCGCAGCAGATGCGCACATGGCGAATAAAC
TGGAGTTTCCCGGCGGTAAAATTGAAATGGGTGAAACGCCGGAACAGGCGGTGGTGCGTGAACTTCAGGAAGAAGTCG
GGATTACCCCCCAACATTTTTCGCTATTTGAAAAACTGGAATATGAATTCCCGGACAGGCATATAACACTGTGGTTTT
GGCTGGTCGAACGCTGGGAAGGGGAGCCGTGGGGTAAAGAAGGGCAACCCGGTGAGTGGATGTCGCTGGTCGGTCTTA
ATGCCGATGATTTTCCGCCAGCCAATGAACCGGTAATTGCGAAGCTTAAACGTCTGTAGGTCAGATAAGGCGTTTTCG
CCGCATCCGACATTCGCACACGATGCCTGATGCGACGC
>Escherichia_coli_str_K12_substr_MDS42
AAGCTAACTGTTGAAGTAAAAGGCGCAGGATTCTGCGCCTTTTTTATAGGTTTAAGACAATGAAAAAGCTGCAAATTG
CGGTAGGTATTATTCGCAACGAGAACAATGAAATCTTTATAACGCGTCGCGCAGCAGATGCGCACATGGCGAATAAAC
TGGAGTTTCCCGGCGGTAAAATTGAAATGGGTGAAACGCCGGAACAGGCGGTGGTGCGTGAACTTCAGGAAGAAGTCG
GGATTACCCCCCAACATTTTTCGCTATTTGAAAAACTGGAATATGAATTCCCGGACAGGCATATAACACTGTGGTTTT
GGCTGGTCGAACGCTGGGAAGGGGAGCCGTGGGGTAAAGAAGGGCAACCCGGTGAGTGGATGTCGCTGGTCGGTCTTA
ATGCCGATGATTTTCCGCCAGCCAATGAACCGGTAATTGCGAAGCTTAAACGTCTGTAGGTCAGATAAGGCGTTTTCG
CCGCATCCGACATTCGCACACGATGCCTGATGCGACGC
>Escherichia_coli_NA114
AAGCTAACTGTTGAAGTAAAAGGCGCAGGATTCTGCGCCTTTTTTATAGGTTTAAGACAATGAAAAAGCTGCAAATTG
CGGTAGGTATTATTCGCAACGAGAACAATGAAATCTTTATAACGCGTCGCGCAGCAGATGCGCACATGGCGAATAAAC
TGGAGTTTTCCGGCGGTAAAATTGAAATGGGCGAAACGCCGGAACAGGCAGTGGTACGTGAACTTCAGGAAGAAGTCG
GGATTACCCCACAACATTTTTCGCTATTTGAAAAACTGGAATATGAATTCCCGGACAGGCATATAACTCTGTGGTTCT
GGCTGGTCGAAAGCTGGGAAGGGGAGCCGTGGGGTAAAGAAGGGCAACCCGGTGAGTGGATGTCGCTGGTCGGTCTTA
ATGCCGATGATTTTCCGCCAGCCAATGAACCGGTAATTGCGAAACTTAAGCGTGTGTATGTCGAATAAGGCGTCACGC
TGCATCCGACATTTGCATATGATGCCTGATGCGACGC
>Escherichia_coli_SE15_DNA
AAGCTAACTGTTGAAGTAAAAGGCGCAGGATTCTGCGCCTTTTTTATAGGTTTAAGACAATGAAAAAGCTGCAAATTG
CGGTAGGTATTATTCGCAACGAGAACAATGAAATCTTTATAACGCGTCGCGCAGCAGATGCGCACATGGCGAATAAAC
TGGAGTTTTCCGGCGGTAAAATTGAAATGGGCGAAACGCCGGAACAGGCAGTGGTACGTGAACTTCAGGAAGAAGTCG
GGATTACCCCACAACATTTTTCGCTATTTGAAAAACTGGAATATGAATTCCCGGACAGGCATATAACTCTGTGGTTCT
GGCTGGTCGAAAGCTGGGAAGGGGAGCCGTGGGGTAAAGAAGGGCAACCCGGTGAGTGGATGTCGCTGGTCGGTCTTA
ATGCCGATGATTTTCCGCCAGCCAATGAACCGGTAATTGCGAAACTTAAGCGTGTGTATGTCGAATAAGGCGTCACGC
TGCATCCGACATTTGCATATGATGCCTGATGCGACGC
>Escherichia_coli_0127H6_E2348_69
AAGCTAACAGTTGAAGTAAAAGGCGCAGGATTCTGCGCCTTTTTTATAGGTTTAAGACAATGAAAAAGCTGCAAATTG
CGGTAGGTATTATTCGCAACGAGAACAATGAAATCTTTATAACGCGTCGCGCAGCAGATGCGCACATGGCGAATAAAC
TGGAGTTTCCCGGCGGTAAAATTGAAATGGGCGAAACGCCGGAACAGGCGGTGGTGCGTGAACTTCAGGAAGAAGTCG
GGATTACCCCACAACATTTTTCGCCATTTGAAAAACTGGAATATGAATTCCCGGACAGGCATATAACTCTGTGGTTCT
GGCTGGTCGAAAGCTGGGAAGGGGAGCCGTGGGGTAAAGAAGGGCAACCCGGTGAGTGGATGTCGCTGGTCGGTCTTA
ATGCCGATGATTTTCCGCCAGCCAATGAACCGGTAATTGCGAAACTTAAGCGTGTGTATGCCGGATAAGGCGTCACGC
TGCATCCGACATTTGCATATGATGCCTGATGCGACGC
>Escherichia_coli_ED1a
AAGCTAACAGTTGAAGTAAAAGGCGCAGGATTCTGCGCCTTTTTTATAGGTTTAAGACAATGAAAAAGCTGCAAATTG
CGGTAGGTATTATTCGCAACGAGAACAATGAAATCTTTATAACGCGTCGCGCAGCAGATGCGCACATGGCGAATAAAC
TGGAGTTTCCCGGCGGTAAAGTTGAAATGGGCGAAACGCCGGAACAGGCGGTGGTGCGTGAACTTCAGGAAGAAGTCG
GGATTACCCCACAACATTTTTCGCTATTTGAAAAACTGGAATATGAATTCCCGGACAGGCATATAACTCTGTGGTTCT
GGCTGGTCGAAAGCTGGGAAGGGGAGCCGTGGGGTAAAGAAGGGCAACCCGGTAAGTGGATGTCGCTGGTCGGTCTTA
ATGCCGATGATTTTCCGCCAGCCAATGAACCGGTAATTGCGAAGCTTAAGCGCGTGTACGTCGGATAAGGCGTTCACG
CCGCATCCGACATTTGCACACGATGCCTGATGCGACGC
>Escherichia_coli_UTI89
AAGCTAACAGTTGAAGTAAAAGGCGCAGGATTCTGCGCCTTTTTTATAGGTTTAAGACAATGAAAAAGCTGCAAATTG
CGGTAGGTATTATTCGCAACGAGAACAATGAAATCTTTATAACGCGTCGCGCAGCAGATGCGTACATGGCGAATAAAC
TGGAGTTTCCCGGCGGTAAAGTTGAAATGGGCGAAACGCCGGAACAGGCGGTGGTGCGTGAACTTCAGGAAGAAGTCG
GGATTACCCCACAACATTTTTCGCTATTTGAAAAACTGGAATATGAATTCCCGGACAGGCATATAACTCTGTGGTTCT
GGCTGGTCGAAAGCTGGGAAGGGGAGCCGTGGGGTAAAGAAGGGCAACCCGGTGAGTGGATGTCGCTGGTCGGTCTTA
ATGCCGATGATTTTCCGCCAGCCAATGAACCGGTAATTGCGAAACTTAAGCGTGTGTATGCCGGATAAGGCGTCACGC
TGCATCCGACATTTGCATATGATGCCTGATGCGACGC
>Escherichia_coli_CFT073
AAGCTAACAGTTGAAGTAAAAGGCGCAGGATTCTGCGCCTTTTTTATAGGTTTAAGACAATGAAAAAGCTGCAAATTG
CGGTAGGTATTATTCGCAACGAGAACAATGAAATCTTTATAACGCGTCGCGCAGCAGATGCGCACATGGCGAATAAAC
TGGAGTTTCCCGGCGGTAAAGTTGAAATGGGCGAAACGCCGGAACAGGCGGTGGTGCGTGAACTTCAGGAAGAAGTCG
GGATTACCCCACAACATTTTTCGCTATTTGAAAAACTGGAATATGAATTCCCGGACAGGCATATAACTCTGTGGTTCT
GGCTGGTCGAAAGCTGGGAAGGGGAGCCGTGGGGTAAAGAAGGGCAACCCGGTGAGTGGATGTCGCTGGTCGGTCTTA
ATGCCGATGATTTTCCGCCAGCCAATGAACCGGTAATTGCGAAACTTAAGCGTGTGTATGCCGGATAAGGCGTCACGC
TGCATCCGACATTTGCATATGATGCCTGATGCGACGC
>Escherichia_coli_APEC_O1
AAGCTAACAGTTGAAGTAAAAGGCGCAGGATTCTGCGCCTTTTTTATAGGTTTAAGACAATGAAAAAGCTGCAAATTG
CGGTAGGTATTATTCGCAACGAGAACAATGAAATCTTTATAACGCGTCGCGCAGCAGATGCGCACATGGCGAATAAAC
TGGAGTTTCCCGGCGGTAAAGTTGAAATGGGCGAAACGCCGGAACAGGCGGTGGTGCGTGAACTTCAGGAAGAAGTCG
GGATTACCCCACAACATTTTTCGCTATTTGAAAAACTGGAATATGAATTCCCGGACAGGCATATAACTCTGTGGTTCT
GGCTGGTCGAAAGCTGGGAAGGGGAGCCGTGGGGTAAAGAAGGGCAACCCGGTGAGTGGATGTCGCTGGTCGGTCTTA
ATGCCGATGATTTTCCGCCAGCCAATGAACCGGTAATTGCGAAACTTAAGCGTGTGTATGCCGGATAAGGCGTCACGC
TGCATCCGACATTTGCATATGATGCCTGATGCGACGC
>Escherichia_coli_S88
AAGCTAACAGTTGAAGTAAAAGGCGCAGGATTCTGCGCCTTTTTTATAGGTTTAAGACAATGAAAAAGCTGCAAATTG
CGGTAGGTATTATTCGCAACGAGAACAATGAAATCTTTATAACGCGTCGCGCAGCAGATGCGCACATGGCGAATAAAC
TGGAGTTTCCCGGCGGTAAAGTTGAAATGGGCGAAACGCCGGAACAGGCGGTGGTGCGTGAACTTCAGGAAGAAGTCG
GGATTACCCCACAACATTTTTCGCTATTTGAAAAACTGGAATATGAATTCCCGGACAGGCATATAACTCTGTGGTTCT
GGCTGGTCGAAAGCTGGGAAGGGGAGCCGTGGGGTAAAGAAGGGCAACCCGGTGAGTGGATGTCGCTGGTCGGTCTTA
ATGCCGATGATTTTCCGCCAGCCAATGAACCGGTAATTGCGAAACTTAAGCGTGTGTATGCCGGATAAGGCGTCACGC
TGCATCCGACATTTGCATATGATGCCTGATGCGACGC
>Escherichia_coli_IHE3034
AAGCTAACAGTTGAAGTAAAAGGCGCAGGATTCTGCGCCTTTTTTATAGGTTTAAGACAATGAAAAAGCTGCAAATTG
CGGTAGGTATTATTCGCAACGAGAACAATGAAATCTTTATAACGCGTCGCGCAGCAGATGCGCACATGGCGAATAAAC
TGGAGTTTCCCGGCGGTAAAGTTGAAATGGGCGAAACGCCGGAACAGGCGGTGGTGCGTGAACTTCAGGAAGAAGTCG
GGATTACCCCACAACATTTTTCGCTATTTGAAAAACTGGAATATGAATTCCCGGACAGGCATATAACTCTGTGGTTCT
GGCTGGTCGAAAGCTGGGAAGGGGAGCCGTGGGGTAAAGAAGGGCAACCCGGTGAGTGGATGTCGCTGGTCGGTCTTA
ATGCCGATGATTTTCCGCCAGCCAATGAACCGGTAATTGCGAAACTTAAGCGTGTGTATGCCGGATAAGGCGTCACGC
TGCATCCGACATTTGCATATGATGCCTGATGCGACGC
>Escherichia_coli_ABU_83972
AAGCTAACAGTTGAAGTAAAAGGCGCAGGATTCTGCGCCTTTTTTATAGGTTTAAGACAATGAAAAAGCTGCAAATTG
CGGTAGGTATTATTCGCAACGAGAACAATGAAATCTTTATAACGCGTCGCGCAGCAGATGCGCACATGGCGAATAAAC
TGGAGTTTCCCGGCGGTAAAGTTGAAATGGGCGAAACGCCGGAACAGGCGGTGGTGCGTGAACTTCAGGAAGAAGTCG
GGATTACCCCACAACATTTTTCGCTATTTGAAAAACTGGAATATGAATTCCCGGACAGGCATATAACTCTGTGGTTCT
GGCTGGTCGAAAGCTGGGAAGGGGAGCCGTGGGGTAAAGAAGGGCAACCCGGTGAGTGGATGTCGCTGGTCGGTCTTA
ATGCCGATGATTTTCCGCCAGCCAATGAACCGGTAATTGCGAAACTTAAGCGTGTGTATGCCGGATAAGGCGTCACGC
TGCATCCGACATTTGCATATGATGCCTGATGCGACGC
>Escherichia_coli_UM146
AAGCTAACAGTTGAAGTAAAAGGCGCAGGATTCTGCGCCTTTTTTATAGGTTTAAGACAATGAAAAAGCTGCAAATTG
CGGTAGGTATTATTCGCAACGAGAACAATGAAATCTTTATAACGCGTCGCGCAGCAGATGCGCACATGGCGAATAAAC
TGGAGTTTCCCGGCGGTAAAGTTGAAATGGGCGAAACGCCGGAACAGGCGGTGGTGCGTGAACTTCAGGAAGAAGTCG
GGATTACCCCACAACATTTTTCGCTATTTGAAAAACTGGAATATGAATTCCCGGACAGGCATATAACTCTGTGGTTCT
GGCTGGTCGAAAGCTGGGAAGGGGAGCCGTGGGGTAAAGAAGGGCAACCCGGTGAGTGGATGTCGCTGGTCGGTCTTA
ATGCCGATGATTTTCCGCCAGCCAATGAACCGGTAATTGCGAAACTTAAGCGTGTGTATGCCGGATAAGGCGTCACGC
TGCATCCGACATTTGCATATGATGCCTGATGCGACGC
>Escherichia_coli_str_clone_D_i2
AAGCTAACAGTTGAAGTAAAAGGCGCAGGATTCTGCGCCTTTTTTATAGGTTTAAGACAATGAAAAAGCTGCAAATTG
CGGTAGGTATTATTCGCAACGAGAACAATGAAATCTTTATAACGCGTCGCGCAGCAGATGCGCACATGGCGAATAAAC
TGGAGTTTCCCGGCGGTAAAGTTGAAATGGGCGAAACGCCGGAACAGGCGGTGGTGCGTGAACTTCAGGAAGAAGTCG
GGATTACCCCACAACATTTTTCGCTATTTGAAAAACTGGAATATGAATTCCCGGACAGGCATATAACTCTGTGGTTCT
GGCTGGTCGAAAGCTGGGAAGGGGAGCCGTGGGGTAAAGAAGGGCAACCCGGTGAGTGGATGTCGCTGGTCGGTCTTA
ATGCCGATGATTTTCCGCCAGCCAATGAACCGGTAATTGCGAAACTTAAGCGTGTGTATGCCGGATAAGGCGTCACGC
TGCATCCGACATTTGCATATGATGCCTGATGCGACGC
>Escherichia_coli_str_clone_D_i14
AAGCTAACAGTTGAAGTAAAAGGCGCAGGATTCTGCGCCTTTTTTATAGGTTTAAGACAATGAAAAAGCTGCAAATTG
CGGTAGGTATTATTCGCAACGAGAACAATGAAATCTTTATAACGCGTCGCGCAGCAGATGCGCACATGGCGAATAAAC
TGGAGTTTCCCGGCGGTAAAGTTGAAATGGGCGAAACGCCGGAACAGGCGGTGGTGCGTGAACTTCAGGAAGAAGTCG
GGATTACCCCACAACATTTTTCGCTATTTGAAAAACTGGAATATGAATTCCCGGACAGGCATATAACTCTGTGGTTCT
GGCTGGTCGAAAGCTGGGAAGGGGAGCCGTGGGGTAAAGAAGGGCAACCCGGTGAGTGGATGTCGCTGGTCGGTCTTA
ATGCCGATGATTTTCCGCCAGCCAATGAACCGGTAATTGCGAAACTTAAGCGTGTGTATGCCGGATAAGGCGTCACGC
TGCATCCGACATTTGCATATGATGCCTGATGCGACGC
>Escherichia_coli_536
AAGCTAACTGTTGAAGTAAAAGGCGCAGGATTCTGCGCCTTTTTTATAGGTTTAAGACAATGAAAAAGCTGCAAATTG
CGGTAGGTATTATTCGCAACGAGAACAATGAAATCTTTATAACGCGTCGCGCAGCAGATGCGCACATGGCGAATAAAC
TGGAGTTTCCCGGCGGTAAAGTTGAAATGGGCGAAACGCCGGAACAGGCGGTGGTGCGTGAACTTCAGGAAGAAGTCG
GGATTACCCCACAACATTTTTCGCTATTTGAAAAACTGGAATATGAATTCCCGGACAGGCATATAACTCTGTGGTTCT
GGCTGGTCGAAAGCTGGGAAGGGGAGCCGTGGGGTAAAGAAGGGCAACCCGGTGAGTGGATGTCGCTGGTCGGTCTTA
ATGCCGATGATTTTCCGCCAGCCAATGAACCGGTAATTGCGAAACTTAAGCGTGTGTATGCCGGATAAGGCGTCACGC
TGCATCCGACATTTGCATATGATGCCTGATGCGACGC
>Escherichia_coli_O83H1_str_NRG_857C
AAGCTAACAGTTGAAGTAAAAGGCGCAGGATTCTGCGCCTTTTTTATAGGCTTAAGACAATGAAAAAGCTGCAAATTG
CGGTAGGTATTATTCGCAACGAGAACAATGAAATCTTTATAACGCGTCGCGCAGCAGATGCGCACATGGCGAATAAAC
TGGAGTTTCCCGGCGGTAAAGTTGAAATGGGCGAAACGCCGGAACAGGCGGTGGTGCGTGAACTTCAGGAAGAAGTCG
GGATTACCCCACAACATTTTTCGCTATTTGAAAAACTGGAATATGAATTCCCGGACAGGCATATAACTCTGTGGTTCT
GGCTGGTCGAAAGCTGGGAAGGGGAGCCGTGGGGTAAAGAAGGGCAACCCGGTGAGTGGATGTCGCTGGTCGGTCTTA
ATGCCGATGATTTTCCGCCAGCCAATGAACCGGTAATTGCGAAACTTAAGCGTGTGTATGTCGGATAAGGCGTCACGC
TGCATCCGACATTTGCATATGATGCCTGATGCGACGC
>Escherichia_coli_LF82
AAGCTAACAGTTGAAGTAAAAGGCGCAGGATTCTGCGCCTTTTTTATAGGCTTAAGACAATGAAAAAGCTGCAAATTG
CGGTAGGTATTATTCGCAACGAGAACAATGAAATCTTTATAACGCGTCGCGCAGCAGATGCGCACATGGCGAATAAAC
TGGAGTTTCCCGGCGGTAAAGTTGAAATGGGCGAAACGCCGGAACAGGCGGTGGTGCGTGAACTTCAGGAAGAAGTCG
GGATTACCCCACAACATTTTTCGCTATTTGAAAAACTGGAATATGAATTCCCGGACAGGCATATAACTCTGTGGTTCT
GGCTGGTCGAAAGCTGGGAAGGGGAGCCGTGGGGTAAAGAAGGGCAACCCGGTGAGTGGATGTCGCTGGTCGGTCTTA
ATGCCGATGATTTTCCGCCAGCCAATGAACCGGTAATTGCGAAACTTAAGCGTGTGTATGTCGGATAAGGCGTCACGC
TGCATCCGACATTTGCATATGATGCCTGATGCGACGC
>Escherichia_coli_Xuzhou21
AAGCTAACTGTTGAAGTAAAAGGCGCAGGATTCTGCGCCTTTTTTATAGGTTTAAGACAATGAAAAAGCTGCAAATTG
CGGTAGGTATTATTCGCAACGAGAACAATGAAATCTTTATAACGCGTCGCGCAGCAGATGCGCACATGGCGAATAAAC
TGGAGTTTCCCGGCGGTAAAATTGAAATGGGTGAAACGCCGGAACAGGCGGTGGTGCGTGAACTTCAGGAAGAAGTCG
GGATTACCCCACAACATTTTTCGCTATTTGAAAAACTGGAATATGAATTCCCGGACAGGCATATAACTCTGTGGTTCT
GGCTGGTCGAAAGCTGGGAAGGGGAGCCGTGGGGTAAAGAAGGGCAACCCGGTAAGTGGATGTCGCTAGTCGGTCTTA
ATGCCGATGATTTTCCGCCAGCCAATGAACCGGTAATTGCGAAGCTTAAGCGTGTGTATGTCGGATAAGGCGTTCACG
CCGCATCCGACATTTGCACAAGATGCCTGATGCGACGC
>Escherichia_coli_O55H7_str_RM12579
AAGCTAACTGTTGAAGTAAAAGGCGCAGGATTCTGCGCCTTTTTTATAGGTTTAAGACAATGAAAAAGCTGCAAATTG
CGGTAGGTATTATTCGCAACGAGAACAATGAAATCTTTATAACGCGTCGCGCAGCAGATGCGCACATGGCGAATAAAC
TGGAGTTTCCCGGCGGTAAAATTGAAATGGGTGAAACGCCGGAACAGGCGGTGGTGCGTGAACTTCAGGAAGAAGTCG
GGATTACCCCACAACATTTTTCGCTATTTGAAAAACTGGAATATGAATTCCCGGACAGGCATATAACTCTGTGGTTCT
GGCTGGTCGAAAGCTGGGAAGGGGAGCCGTGGGGTAAAGAAGGGCAACCCGGTAAGTGGATGTCGCTAGTCGGTCTTA
ATGCCGATGATTTTCCGCCAGCCAATGAACCGGTAATTGCGAAGCTTAAGCGTGTGTATGTCGGATAAGGCGTTCACG
CCGCATCCGACATTTGCACAAGATGCCTGATGCGACGC
>Escherichia_coli_O55H7_str_CB9615
AAGCTAACTGTTGAAGTAAAAGGCGCAGGATTCTGCGCCTTTTTTATAGGTTTAAGACAATGAAAAAGCTGCAAATTG
CGGTAGGTATTATTCGCAACGAGAACAATGAAATCTTTATAACGCGTCGCGCAGCAGATGCGCACATGGCGAATAAAC
TGGAGTTTCCCGGCGGTAAAATTGAAATGGGTGAAACGCCGGAACAGGCGGTGGTGCGTGAACTTCAGGAAGAAGTCG
GGATTACCCCACAACATTTTTCGCTATTTGAAAAACTGGAATATGAATTCCCGGACAGGCATATAACTCTGTGGTTCT
GGCTGGTCGAAAGCTGGGAAGGGGAGCCGTGGGGTAAAGAAGGGCAACCCGGTAAGTGGATGTCGCTAGTCGGTCTTA
ATGCCGATGATTTTCCGCCAGCCAATGAACCGGTAATTGCGAAGCTTAAGCGTGTGTATGTCGGATAAGGCGTTCACG
CCGCATCCGACATTTGCACAAGATGCCTGATGCGACGC
>Escherichia_coli_O157H7_str_TW14359
AAGCTAACTGTTGAAGTAAAAGGCGCAGGATTCTGCGCCTTTTTTATAGGTTTAAGACAATGAAAAAGCTGCAAATTG
CGGTAGGTATTATTCGCAACGAGAACAATGAAATCTTTATAACGCGTCGCGCAGCAGATGCGCACATGGCGAATAAAC
TGGAGTTTCCCGGCGGTAAAATTGAAATGGGTGAAACGCCGGAACAGGCGGTGGTGCGTGAACTTCAGGAAGAAGTCG
GGATTACCCCACAACATTTTTCGCTATTTGAAAAACTGGAATATGAATTCCCGGACAGGCATATAACTCTGTGGTTCT
GGCTGGTCGAAAGCTGGGAAGGGGAGCCGTGGGGTAAAGAAGGGCAACCCGGTAAGTGGATGTCGCTAGTCGGTCTTA
ATGCCGATGATTTTCCGCCAGCCAATGAACCGGTAATTGCGAAGCTTAAGCGTGTGTATGTCGGATAAGGCGTTCACG
CCGCATCCGACATTTGCACAAGATGCCTGATGCGACGC
>Escherichia_coli_O157H7_str_EC4115
AAGCTAACTGTTGAAGTAAAAGGCGCAGGATTCTGCGCCTTTTTTATAGGTTTAAGACAATGAAAAAGCTGCAAATTG
CGGTAGGTATTATTCGCAACGAGAACAATGAAATCTTTATAACGCGTCGCGCAGCAGATGCGCACATGGCGAATAAAC
TGGAGTTTCCCGGCGGTAAAATTGAAATGGGTGAAACGCCGGAACAGGCGGTGGTGCGTGAACTTCAGGAAGAAGTCG
GGATTACCCCACAACATTTTTCGCTATTTGAAAAACTGGAATATGAATTCCCGGACAGGCATATAACTCTGTGGTTCT
GGCTGGTCGAAAGCTGGGAAGGGGAGCCGTGGGGTAAAGAAGGGCAACCCGGTAAGTGGATGTCGCTAGTCGGTCTTA
ATGCCGATGATTTTCCGCCAGCCAATGAACCGGTAATTGCGAAGCTTAAGCGTGTGTATGTCGGATAAGGCGTTCACG
CCGCATCCGACATTTGCACAAGATGCCTGATGCGACGC
>Escherichia_coli_O157H7_str_Sakai
AAGCTAACTGTTGAAGTAAAAGGCGCAGGATTCTGCGCCTTTTTTATAGGTTTAAGACAATGAAAAAGCTGCAAATTG
CGGTAGGTATTATTCGCAACGAGAACAATGAAATCTTTATAACGCGTCGCGCAGCAGATGCGCACATGGCGAATAAAC
TGGAGTTTCCCGGCGGTAAAATTGAAATGGGTGAAACGCCGGAACAGGCGGTGGTGCGTGAACTTCAGGAAGAAGTCG
GGATTACCCCACAACATTTTTCGCTATTTGAAAAACTGGAATATGAATTCCCGGACAGGCATATAACTCTGTGGTTCT
GGCTGGTCGAAAGCTGGGAAGGGGAGCCGTGGGGTAAAGAAGGGCAACCCGGTAAGTGGATGTCGCTAGTCGGTCTTA
ATGCCGATGATTTTCCGCCAGCCAATGAACCGGTAATTGCGAAGCTTAAGCGTGTGTATGTCGGATAAGGCGTTCACG
CCGCATCCGACATTTGCACAAGATGCCTGATGCGACGC
>Escherichia_coli_E24377A
AAGCTAACAGTTGAAGTAAAAGGCGCAGGATTCTGCGCCTTTTTTATAGGTTTAAGACAATGAAAAAGCTGCAAATTG
CGGTAGGTATTATTCGCAACGAGAACAATGAAATCTTTATAACGCGTCGCGCAGCAGATGCGTACATGGCGGATAAAC
TGGAGTTTCCCGGCGGTAAAATTGAAATGGGCGAAACGCCGGAACAGGCGGTGGTGCGTGAACTTCAGGAAGAAGTCG
GGATTACCCCACAACATTTTTCGCTATTTGAAAAACTGGAATATGAATTCCCGGACAGGCATATAACTCTGTGGTTCT
GGCTGGTCGAAAGCTGGGAAGGGGAGCCGTGGGGTAAAGAAGGGCAACCCGGTGAGTGGATGTCGCTAGTCGGTCTTA
ATGCCGATGATTTTCCGCCAGCCAATGAACCGGTAATTGCGAAGCTTAAGCGTCTGTAGGTCGGATAAGGCGTTCACG
CCGCATCCGACATTTGCACAAGATGCCTGATGCGACGC
>Escherichia_coli_O111H_str_11128
AAGCTAACAGTTGAAGTAAAAGGCGCAGGATTCTGCGCCTTTTTTATAGGTTTAAGACAATGAAAAAGCTGCAAATTG
CGGTAGGTATTATTCGCAACGAGAACAATGAAATCTTTATAACGCGTCGCGCAGCAGATGCGCACATGGCGAATAAAC
TGGAGTTTCCCGGCGGTAAAATTGAAATGGGCGAAACGCCGGAACAGGCGGTGGTGCGTGAACTTCAGGAAGAAGTCG
GGATTACCCCACAACATTTTTCGCTATTTGAAAAACTGGAATATGAATTCCCGGACAGGCATATAACTCTGTGGTTCT
GGCTGGTCGAAAGCTGGGAAGGGGAACCGTGGGGTAAAGAAGGGCAACCCGGTGAGTGGATGTCGCTAGTCGGTCTTA
ATGCCGATGATTTTCCGCCAGCCAATGAACCGGTAATTGCGAAGCTTAAGCGTCTGTAGGTCGGATAAGGCGTTCACG
CCGCATCCGACATTTGCACAAGATGCCTGATGCGACGC
>Escherichia_coli_W
AAGCTAACAGTTGAAGTAAAAGGCGCAGGATTCTGCGCCTTTTTTATAGGTTTAAGACAATGAAAAAGCTGCAAATTG
CGGTAGGTATTATTCGCAACGAGAACAATGAAATCTTTATAACGCGTCGCGCAGCAGATGCGCACATGGCGAATAAAC
TGGAGTTTCCCGGCGGTAAAATTGAAATGGGCGAAACGCCGGAACAGGCGGTGGTGCGTGAACTTCAGGAAGAAGTCG
GGATTACCCCACAACATTTTTCGCTATTTGAAAAACTGGAATATGAATTCCCGGACAGGCATATAACTCTGTGGTTCT
GGCTGGTCGAAAGCTGGGAAGGGGAGCCGTGGGGTAAAGAAGGGCAACCCGGTGAGTGGATGTCGCTAGTCGGTCTTA
ATGCCGATGATTTTCCGCCAGCCAATGAACCGGTAATTGCGAAGCTTAAGCGTCTGTAGGTCGGATAAGGCGTTCACG
CCGCATCCGACATTTGCACAAGATGCCTGATGCGACGC
>Escherichia_coli_KO11FL
AAGCTAACAGTTGAAGTAAAAGGCGCAGGATTCTGCGCCTTTTTTATAGGTTTAAGACAATGAAAAAGCTGCAAATTG
CGGTAGGTATTATTCGCAACGAGAACAATGAAATCTTTATAACGCGTCGCGCAGCAGATGCGCACATGGCGAATAAAC
TGGAGTTTCCCGGCGGTAAAATTGAAATGGGCGAAACGCCGGAACAGGCGGTGGTGCGTGAACTTCAGGAAGAAGTCG
GGATTACCCCACAACATTTTTCGCTATTTGAAAAACTGGAATATGAATTCCCGGACAGGCATATAACTCTGTGGTTCT
GGCTGGTCGAAAGCTGGGAAGGGGAGCCGTGGGGTAAAGAAGGGCAACCCGGTGAGTGGATGTCGCTAGTCGGTCTTA
ATGCCGATGATTTTCCGCCAGCCAATGAACCGGTAATTGCGAAGCTTAAGCGTCTGTAGGTCGGATAAGGCGTTCACG
CCGCATCCGACATTTGCACAAGATGCCTGATGCGACGC
>Escherichia_coli_W_2
AAGCTAACAGTTGAAGTAAAAGGCGCAGGATTCTGCGCCTTTTTTATAGGTTTAAGACAATGAAAAAGCTGCAAATTG
CGGTAGGTATTATTCGCAACGAGAACAATGAAATCTTTATAACGCGTCGCGCAGCAGATGCGCACATGGCGAATAAAC
TGGAGTTTCCCGGCGGTAAAATTGAAATGGGCGAAACGCCGGAACAGGCGGTGGTGCGTGAACTTCAGGAAGAAGTCG
GGATTACCCCACAACATTTTTCGCTATTTGAAAAACTGGAATATGAATTCCCGGACAGGCATATAACTCTGTGGTTCT
GGCTGGTCGAAAGCTGGGAAGGGGAGCCGTGGGGTAAAGAAGGGCAACCCGGTGAGTGGATGTCGCTAGTCGGTCTTA
ATGCCGATGATTTTCCGCCAGCCAATGAACCGGTAATTGCGAAGCTTAAGCGTCTGTAGGTCGGATAAGGCGTTCACG
CCGCATCCGACATTTGCACAAGATGCCTGATGCGACGC
>Escherichia_coli_O103H2_str_12009
AAGCTAACAGTTGAAGTAAAAGGCGCAGGATTCTGCGCCTTTTTTATAGGTTTAAGACAATGAAAAAGCTGCAAATTG
CGGTAGGTATTATTCGCAACGAGAACAATGAAATCTTTATAACGCGTCGCGCAGCAGATGCGCACATGGCGAATAAAC
TGGAGTTTCCCGGCGGTAAAATTGAAATGGGCGAAACGCCGGAACAGGCGGTGGTGCGTGAACTTCAGGAAGAAGTCG
GGATTACCCCACAACATTTTTCGCTATTTGAAAAACTGGAATATGAATTCCCGGACAGGCATATAACTCTGTGGTTCT
GGCTGGTCGAAAGCTGGGAAGGGGAGCCGTGGGGTAAAGAAGGGCAACCCGGTGAGTGGATGTCGCTAGTCGGTCTTA
ATGCCGATGATTTTCCGCCAGCCAATGAACCGGTAATTGCGAAGCTTAAGCGTCTGTAGGTCGGATAAGGCGTTCACG
CCGCATCCGACATTTGCACAAGATGCCTGATGCGACGC
>Escherichia_coli_O26H11_str_11368
AAGCTAACAGTTGAAGTAAAAGGCGCAGGATTCTGCGCCTTTTTTATAGGTTTAAGACAATGAAAAAGCTGCAAATTG
CGGTAGGTATTATTCGCAACGAGAACAATGAAATCTTTATAACGCGTCGCGCAGCAGATGCGCACATGGCGAATAAAC
TGGAGTTTCCCGGCGGTAAAATTGAAATGGGCGAAACGCCGGAACAGGCGGTGGTGCGTGAACTTCAGGAAGAAGTCG
GGATTACCCCACAACATTTTTCGCTATTTGAAAAACTGGAATATGAATTCCCGGACAGGCATATAACTCTGTGGTTCT
GGCTGGTCGAAAGCTGGGAAGGGGAGCCGTGGGGTAAAGAAGGGCAACCCGGTGAGTGGATGTCGCTAGTCGGTCTTA
ATGCCGATGATTTTCCGCCAGCCAATGAACCGGTAATTGCGAAGCTTAAGCGTCTGTAGGTCGGATAAGGCGTTCACG
CCGCATCCGACATTTGCACAAGATGCCTGATGCGACGC
>Escherichia_coli_IAI1
AAGCTAACAGTTGAAGTAAAAGGCGCAGGATTCTGCGCCTTTTTTATAGGTTTAAGACAATGAAAAAGCTGCAAATTG
CGGTAGGTATTATTCGCAACGAGAACAATGAAATCTTTATAACGCGTCGCGCAGCAGATGCGCACATGGCGAATAAAC
TGGAGTTTCCCGGCGGTAAAATTGAAATGGGCGAAACGCCGGAACAGGCGGTGGTGCGTGAACTTCAGGAAGAAGTCG
GGATTACCCCACAACATTTTTCGCTATTTGAAAAACTGGAATATGAATTCCCGGACAGGCATATAACTCTGTGGTTCT
GGCTGGTCGAAAGCTGGGAAGGGGAGCCGTGGGGTAAAGAAGGGCAACCCGGTGAGTGGATGTCGCTAGTCGGTCTTA
ATGCCGATGATTTTCCGCCAGCCAATGAACCGGTAATTGCGAAGCTTAAGCGTCTGTAGGTCGGATAAGGCGTTCACG
CCGCATCCGACATTTGCACAAGATGCCTGATGCGACGC
>Escherichia_coli_55989
AAGCTAACAGTTGAAGTAAAAGGCGCAGGATTCTGCGCCTTTTTTATAGGTTTAAGACAATGAAAAAGCTGCAAATTG
CGGTAGGTATTATTCGCAACGAGAACAATGAAATCTTTATAACGCGTCGCGCAGCAGATGCGCACATGGCGAATAAAC
TGGAGTTTCCCGGCGGTAAAATTGAAATGGGCGAAACGCCGGAACAGGCGGTGGTGCGTGAACTTCAGGAAGAAGTCG
GGATTACCCCACAACATTTTTCGCTATTTGAAAAACTGGAATATGAATTCCCGGACAGGCATATAACTCTGTGGTTCT
GGCTGGTCGAAAGCTGGGAAGGGGAGCCGTGGGGTAAAGAAGGGCAACCCGGTGAGTGGATGTCGCTAGTCGGTCTTA
ATGCCGATGATTTTCCGCCAGCCAATGAACCGGTAATTGCGAAGCTTAAGCGTCTGTAGGTCGGATAAGGCGTTCACG
CCGCATCCGACATTTGCACAAGATGCCTGATGCGACGC
>Escherichia_coli_SE11
AAGCTAACAGTTGAAGTAAAAGGCGCAGGATTCTGCGCCTTTTTTATAGGTTTAAGACAATGAAAAAGCTGCAAATTG
CGGTAGGTATTATTCGCAACGAGAACAATGAAATCTTTATAACGCGTCGCGCAGCAGATGCGCACATGGCGAATAAAC
TGGAGTTTCCCGGCGGTAAAATTGAAATGGGCGAAACGCCGGAACAGGCGGTGGTGCGTGAACTTCAGGAAGAAGTCG
GGATTACCCCACAACATTTTTCGCTATTTGAAAAACTGGAATATGAATTCCCGGACAGGCATATAACTCTGTGGTTCT
GGCTGGTCGAAAGCTGGGAAGGGGAGCCGTGGGGTAAAGAAGGGCAACCCGGTGAGTGGATGTCGCTAGTCGGTCTTA
ATGCCGATGATTTTCCGCCAGCCAATGAACCGGTAATTGCGAAGCTTAAGCGTCTGTAGGTCGGATAAGGCGTTCACG
CCGCATCCGACATTTGCACAAGATGCCTGATGCGACGC
>Escherichia_coli_HS
AAGCTAACAGTTGAAGTAAAAGGCGCAGGATTCTGCGCCTTTTTTATAGGTTTAAGACAATGAAAAAGCTGCAAATTG
CGGTAGGTATTATTCGCAACGAGAACAATGAAATCTTTATAACGCGTCGCGCAGCAGATGCGCACATGGCGAATAAAC
TGGAGTTTCCCGGCGGTAAAATTGAAATGGGCGAAACGCCGGAACAGGCGGTGGTGCGTGAACTTCAGGAAGAAGTCG
GGATTACCCCACAACATTTTTCGCTATTTGAAAAACTGGAATATGAATTCCCGGACAGGCATATAACTCTGTGGTTCT
GGCTGGTCGAAAGCTGGGAAGGGGAGCCGTGGGGTAAAGAAGGGCAACCCGGTGAGTGGATGTCGCTAGTCGGTCTTA
ATGCCGATGATTTTCCGCCAGCCAATGAACCGGTAATTGCGAAGCTTAAGCGTCTGTAGGTCGGATAAGGCGTTCACG
CCGCATCCGACATTTGCACAAGATGCCTGATGCGACGC
>Escherichia_coli_UMN026
AAGCTAACAGTTGAAGTAAAAGGCGCAGGATTCTGCGCCTTTTTTATAGGTTTAAGACAATGAAAAAGCTGCAAATTG
CGGTAGGTATTATTCGCAACGAGAACAATGAAATCTTTATAACCCGTCGCGCAGCAGATGCGCACATGGCGAATAAAC
TGGAGTTTCCCGGCGGTAAAATTGAAATGAGCGAAACGCCGGAACAGGCGGTGGTGCGTGAACTTCAGGAAGAGGTCG
GGATTACCCCACAACATTTTTCGCTATTTGAAAAACTGGAATATGAATTCCCGGACAGGCATATAACTCTGTGGTTCT
GGCTGGTCGAAAGCTGGGAAGGGGAGCCGTGGGGTAAAGAAGGGCAACCCGGTGAGTGGATGTCGCTGGTCGGTCTGA
TTGCCGATGATTTTCCGCCAGCCAATGAACCGGTAATTGCGAAGCTTAAGCGTGTGTATGTCGGATAGGTGTTTATGC
CGCATCCAACATTTGCACAAGATGCCCGATGCGACGC
>Escherichia_coli_SMS35
AAGCTAACAGTTGAAGTAAAAGGCGCAGGATTCTGCGCCTTTTTTATAGGTTTAAGACAATGAAAAAGCTGCAAATTG
CGGTAGGTATTATTCGCAACGAGAACAATGAAATCTTTATAACCCGTCGCGCAGCAGATGCGCACATGGCGAATAAAC
TGGAGTTTCCCGGCGGTAAAATTGAAATGAGCGAAACGCCGGAACAGGCGGTGGTGCGTGAACTTCAGGAAGAGGTCG
GGATTACCCCACAACATTTTTCGCTATTTGAAAAACTGGAATATGAATTCCCGGACAGGCATATAACTCTGTGGTTCT
GGCTGGTCGAAAGCTGGGAAGGGGAGCCGTGGGGTAAAGAAGGGCAACCCGGTAAGTGGATGTCGCTGGTCGGTCTTA
ATGCCGATGAGTTTCCGCCAGCCAATGAACCGGTAATTGCGAAGCTTAAGCGCGTGTACGTCGGATAGGTGTTTATGC
CGCATCCGACATTTGCACACGATGCCTGATGCGACGC
>Escherichia_coli_O7K1_str_CE10
AAGCTAACAGTTGAAGTAAAAGGCGCAGGATTCTGCGCCTTTTTTATAGGTTTAAGACAATGAAAAAGCTGCAAATTG
CGGTAGGTATTATTCGCAACGAGAACAATGAAATCTTTATAACCCGTCGCGCAGCAGATGCGCACATGGCGAATAAAC
TGGAGTTTCCCGGCGGTAAAATTGAAATGAGCGAAATGCCGGAACAGGCGGTGGTGCGTGAACTTCAGGAAGAGGTCG
GGATTACCCCACAACATTTTTCGCTATTTGAAAAACTGGAATATGAATTCCCGGACAGGCATATAACTCTGTGGTTCT
GGCTGGTCGAAAGCTGGGTAGGGGAGCCGTGGGGTAAAGAAGGGCAACCCGGTGAGTGGATGTCGCTGGTCGGTCTTA
ATGCCGATGATTTTCCGCCAGCCAATGAACCGGTAATTGCGAAACTTAAGCGTGTGTATGTCGGATAAGGCGTCACGC
TGCATCCGACATTTGCATATGATGCCTGATGCGACGC
>Escherichia_coli_IAI39
AAGCTAACAGTTGAAGTAAAAGGCGCAGGATTCTGCGCCTTTTTTATAGGTTTAAGACAATGAAAAAGCTGCAAATTG
CGGTAGGTATTATTCGCAACGAGAACAATGAAATCTTTATAACCCGTCGCGCAGCAGATGCGCACATGGCGAATAAAC
TGGAGTTTCCCGGCGGTAAAATTGAAATGAGCGAAATGCCGGAACAGGCGGTGGTGCGTGAACTTCAGGAAGAGGTCG
GGATTACCCCACAACATTTTTCGCTATTTGAAAAACTGGAATATGAATTCCCGGACAGGCATATAACTCTGTGGTTCT
GGCTGGTCGAAAGCTGGGTAGGGGAGCCGTGGGGTAAAGAAGGGCAACCCGGTGAGTGGATGTCGCTGGTCGGTCTTA
ATGCCGATGATTTTCCGCCAGCCAATGAACCGGTAATTGCGAAACTTAAGCGTGTGTATGTCGGATAAGGCGTCACGC
TGCATCCGACATTTGCATATGATGCCTGATGCGACGC
>Escherichia_coli_DH1
AAGCTAACTGTTGAAGTAAAAGGCGCAGGATTCTGCGCCTTTTTTATAGGTTTAAGACAATGAAAAAGCTGCAAATTG
CGGTAGGTATTATTCGCAACGAGAACAATGAAATCTTTATAACGCGTCGCGCAGCAGATGCGCACATGGCGAATAAAC
TGGAGTTTCCCGGCGGTAAAATTGAAATGGGTGAAACGCCGGAACAGGCGGTGGTGCGTGAACTTCAGGAAGAAGTCG
GGATTACCCCCCAACATTTTTCGCTATTTGAAAAACTGGAATATGAATTCCCGGACAGGCATATAACACTGTGGTTTT
GGCTGGTCGAACGCTGGGAAGGGGAGCCGTGGGGTAAAGAAGGGCAACCCGGTGAGTGGATGTCGCTGGTCGGTCTTA
ATGCCGATGATTTTCCGCCAGCCAATGAACCGGTAATTGCGAAGCTTAAACGTCTGTAGGTCAGATAAGGCGTTTTCG
CCGCATCCGACATTCGCACACGATGCCTGATGCGACGC
>Escherichia_coli_BL21Gold_DE3_pLysS_AG
AAGCTAACTGTTGAAGTAAAAGGCGCAGGATTCTGCGCCTTTTTTATAGGTTTAAGACAATGAAAAAGCTGCAAATTG
CGGTAGGTATTATTCGCAACGAGAACAATGAAATCTTTATAACGCGTCGCGCAGCAGATGCGCACATGGCGAATAAAC
TGGAGTTTCCCGGCGGTAAAATTGAAATGGGTGAAACGCCGGAACAGGCGGTGGTGCGTGAACTTCAGGAAGAAGTCG
GGATTACCCCCCAACATTTTTCGCTATTTGAAAAACTGGAATATGAATTCCCGGACAGGCATATAACACTGTGGTTTT
GGCTGGTCGAACGCTGGGAAGGGGAGCCGTGGGGTAAAGAAGGGCAACCCGGTGAGTGGATGTCGCTGGTCGGTCTTA
ATGCCGATGATTTTCCGCCAGCCAATGAACCGGTAATTGCGAAGCTTAAACGTCTGTAGGTCAGATAAGGCGTTTTCG
CCGCATCCGACATTCGCACACGATGCCTGATGCGACGC
>Escherichia_coli_O104H4_str_2009EL2071
AAGCTAACAGTTGAAGTAAAAGGCGCAGGATTCTGCGCCTTTTTTATAGGTTTAAGACAATGAAAAAGCTGCAAATTG
CGGTAGGTATTATTCGCAACGAGAACAATGAAATCTTTATAACGCGTCGCGCAGCAGATGCGCACATGGCGAATAAAC
TGGAGTTTCCCGGCGGTAAAATTGAAATGGGCGAAACGCCGGAACAGGCGGTGGTGCGTGAACTTCAGGAAGAAGTCG
GGATTACCCCACAACATTTTTCGCTATTTGAAAAACTGGAATATGAATTCCCGGACAGGCATATAACTCTGTGGTTCT
GGCTGGTCGAAAGCTGGGAAGGGGAGCCGTGGGGTAAAGAAGGGCAACCCGGTGAGTGGATGTCGCTAGTCGGTCTTA
ATGCCGATGATTTTCCGCCAGCCAATGAACCGGTAATTGCGAAGCTTAAGCGTCTGTAGGTCGGATAAGGCGTTCACG
CCGCATCCGACATTTGCACAAGATGCCTGATGCGACGC
>Escherichia_coli_O104H4_str_2011C3493
AAGCTAACAGTTGAAGTAAAAGGCGCAGGATTCTGCGCCTTTTTTATAGGTTTAAGACAATGAAAAAGCTGCAAATTG
CGGTAGGTATTATTCGCAACGAGAACAATGAAATCTTTATAACGCGTCGCGCAGCAGATGCGCACATGGCGAATAAAC
TGGAGTTTCCCGGCGGTAAAATTGAAATGGGCGAAACGCCGGAACAGGCGGTGGTGCGTGAACTTCAGGAAGAAGTCG
GGATTACCCCACAACATTTTTCGCTATTTGAAAAACTGGAATATGAATTCCCGGACAGGCATATAACTCTGTGGTTCT
GGCTGGTCGAAAGCTGGGAAGGGGAGCCGTGGGGTAAAGAAGGGCAACCCGGTGAGTGGATGTCGCTAGTCGGTCTTA
ATGCCGATGATTTTCCGCCAGCCAATGAACCGGTAATTGCGAAGCTTAAGCGTCTGTAGGTCGGATAAGGCGTTCACG
CCGCATCCGACATTTGCACAAGATGCCTGATGCGACGC
>Escherichia_coli_O104H4_str_2009EL2050
AAGCTAACAGTTGAAGTAAAAGGCGCAGGATTCTGCGCCTTTTTTATAGGTTTAAGACAATGAAAAAGCTGCAAATTG
CGGTAGGTATTATTCGCAACGAGAACAATGAAATCTTTATAACGCGTCGCGCAGCAGATGCGCACATGGCGAATAAAC
TGGAGTTTCCCGGCGGTAAAATTGAAATGGGCGAAACGCCGGAACAGGCGGTGGTGCGTGAACTTCAGGAAGAAGTCG
GGATTACCCCACAACATTTTTCGCTATTTGAAAAACTGGAATATGAATTCCCGGACAGGCATATAACTCTGTGGTTCT
GGCTGGTCGAAAGCTGGGAAGGGGAGCCGTGGGGTAAAGAAGGGCAACCCGGTGAGTGGATGTCGCTAGTCGGTCTTA
ATGCCGATGATTTTCCGCCAGCCAATGAACCGGTAATTGCGAAGCTTAAGCGTCTGTAGGTCGGATAAGGCGTTCACG
CCGCATCCGACATTTGCACAAGATGCCTGATGCGACGC
>Escherichia_coli_KO11
AAGCTAACAGTTGAAGTAAAAGGCGCAGGATTCTGCGCCTTTTTTATAGGTTTAAGACAATGAAAAAGCTGCAAATTG
CGGTAGGTATTATTCGCAACGAGAACAATGAAATCTTTATAACGCGTCGCGCAGCAGATGCGCACATGGCGAATAAAC
TGGAGTTTCCCGGCGGTAAAATTGAAATGGGCGAAACGCCGGAACAGGCGGTGGTGCGTGAACTTCAGGAAGAAGTCG
GGATTACCCCACAACATTTTTCGCTATTTGAAAAACTGGAATATGAATTCCCGGACAGGCATATAACTCTGTGGTTCT
GGCTGGTCGAAAGCTGGGAAGGGGAGCCGTGGGGTAAAGAAGGGCAACCCGGTGAGTGGATGTCGCTAGTCGGTCTTA
ATGCCGATGATTTTCCGCCAGCCAATGAACCGGTAATTGCGAAGCTTAAGCGTCTGTAGGTCGGATAAGGCGTTCACG
CCGCATCCGACATTTGCACAAGATGCCTGATGCGACGC
