# Supplementary material for: An evolutionary analysis of genome expansion and pathogenicity in Escherichia coli
Source: BMC Genomics. 2014 Oct 9;15(1):882. doi: 10.1186/1471-2164-15-882 (PMC4200225; doi:10.1186/1471-2164-15-882)
Supplement: Supplementary file 4 — Additional file 4: An Excel file with data used for regression analyses. (XLSX 18 KB) [file 12864_2014_6552_MOESM4_ESM.xlsx]

## Sheet: EcoliData2
Name	ClusterNr	ClusterId	HiLo	GID_nr	GID	Pathogen	Accession	PredGI	CoreAT	CoreEnt	size	sizeC	atC	at	entropyC	entropy	subset
Escherichia_coli__BL21_Gold_DE3_pLysS_AG__uid59245.fsa	4	7	Hi	10	GID10_seq1001	No	NC_012947.faa	238924	0.474567	0.0911626	4.57094	3.94184	0.480513	0.491595	0.071916	0.055227	Yes
Escherichia_coli__clone_D_i14__uid162049.fsa	2	11	Hi	11	GID11_seq2513	Yes	NC_017652.faa	374969	0.472008	0.0811097	5.03839	4.50589	0.485275	0.494407	0.067511	0.0531444	No
Escherichia_coli__clone_D_i2__uid162047.fsa	2	12	Hi	12	GID12_seq2435	Yes	NC_017651.faa	379010	0.472008	0.0811097	5.03839	4.50589	0.485275	0.494407	0.0675113	0.0531445	Yes
Escherichia_coli_536_uid58531.fsa	2	16	Lo	13	GID13_seq3177	Yes	NC_008253.faa	358654	0.475397	0.0897868	4.93892	4.33393	0.484829	0.494825	0.0678216	0.0530748	Yes
Escherichia_coli_55989_uid59383.fsa	5	12	Lo	14	GID14_seq2941	Yes	NC_011748.faa	293783	0.474569	0.0913585	5.15486	4.48557	0.482492	0.493437	0.0682383	0.0530936	No
Escherichia_coli_ABU_83972_uid161975.fsa	2	9	Lo	15	GID15_seq2941	Yes	NC_017631.faa	340952	0.475576	0.0902213	5.1314	4.5092	0.483416	0.494161	0.0679213	0.0527623	Yes
Escherichia_coli_APEC_O1_uid58623.fsa	2	5	Hi	16	GID16_seq962	Yes	NC_008563.faa	358273	0.473649	0.0847163	5.08202	4.4231	0.483751	0.494527	0.0681667	0.0538027	Yes
Escherichia_coli_APEC_O78_uid187277.fsa	5	1	Hi	17	GID17_seq2618	Yes	NC_010468.faa	163654	0.474817	0.0920083	4.74622	4.09371	0.4798	0.491335	0.071603	0.0552344	Yes
Escherichia_coli_B_REL606_uid58803.fsa	4	8	Hi	18	GID18_seq3088	No	NC_012967.faa	239226	0.47484	0.091871	4.62981	4.01152	0.481239	0.492306	0.0713357	0.0551116	No
Escherichia_coli_BL21_DE3__uid161947.fsa	4	9	Lo	19	GID19_seq2949	No	NC_012971.faa	238924	0.474807	0.0917696	4.55895	3.9471	0.480523	0.491674	0.0716992	0.055277	No
Escherichia_coli_BW2952_uid59391.fsa	4	6	Lo	2	GID2_seq2612	No	NC_012759.faa	260602	0.474552	0.0914997	4.57816	3.89924	0.480314	0.492093	0.0718106	0.0550869	No
Escherichia_coli_CFT073_uid57915.fsa	2	10	Hi	21	GID21_seq2680	Yes	NC_004431.faa	380568	0.473434	0.0843635	5.23143	4.72189	0.485841	0.495252	0.0657962	0.0524069	Yes
Escherichia_coli_DH1_uid161951.fsa	4	1	Hi	22	GID22_seq2660	No	NC_017625.faa	262003	0.474535	0.0913392	4.63071	3.97597	0.480549	0.491901	0.0715348	0.0550785	No
Escherichia_coli_DH1_uid162051.fsa	4	2	Hi	23	GID23_seq2774	No	NC_017638.faa	264421	0.474503	0.0912434	4.62143	4.02586	0.481174	0.491708	0.0709948	0.055092	No
Escherichia_coli_E24377A_uid58395.fsa	5	5	Lo	24	GID24_seq2944	Yes	NC_009801.faa	275487	0.47457	0.0909748	4.97962	4.31155	0.482761	0.493784	0.0700626	0.0538776	Yes
Escherichia_coli_ED1a_uid59379.fsa	2	15	Hi	25	GID25_seq2618	No	NC_011745.faa	321888	0.476019	0.0906612	5.20955	4.49214	0.481675	0.492672	0.0681735	0.0530771	Yes
Escherichia_coli_HS_uid58393.fsa	4	10	Hi	26	GID26_seq2089	No	NC_009800.faa	212346	0.47452	0.0909537	4.64354	4.01776	0.481152	0.491804	0.0711026	0.0549034	Yes
Escherichia_coli_IAI1_uid59377.fsa	5	6	Hi	28	GID28_seq2601	No	NC_011741.faa	183496	0.474662	0.0914971	4.70056	4.12748	0.481298	0.492063	0.0706398	0.0549485	Yes
Escherichia_coli_IAI39_uid59381.fsa	1	3	Hi	29	GID29_seq1881	Yes	NC_011750.faa	263032	0.474929	0.0912737	5.13207	4.43664	0.483759	0.493695	0.0688473	0.0535597	Yes
Escherichia_coli_IHE3034_uid162007.fsa	2	6	Hi	3	GID3_seq2817	Yes	NC_017628.faa	264572	0.475685	0.0903548	5.10838	4.4093	0.482458	0.493005	0.0696845	0.0538558	Yes
Escherichia_coli_K_12_substr__DH10B_uid58979.fsa	4	5	Hi	30	GID30_seq1036	No	NC_010473.faa	370726	0.474589	0.0915584	4.68614	3.90487	0.480754	0.492187	0.0714037	0.0547625	No
Escherichia_coli_K_12_substr__MDS42_uid193705.fsa	4	4	Lo	31	GID31_seq2611	No	NC_000913.faa	283748	0.474601	0.0915748	4.63968	4.08967	0.481728	0.492103	0.0708427	0.0550051	No
Escherichia_coli_K_12_substr__W3110_uid161931.fsa	4	3	Lo	32	GID32_seq2754	No	NC_007779.faa	289488	0.474653	0.0917136	4.64633	4.02372	0.480924	0.492004	0.0711033	0.0549705	Yes
Escherichia_coli_KO11FL_uid162099.fsa	5	9	Hi	33	GID33_seq3108	No	NC_016902.faa	248524	0.474732	0.0918359	4.92017	4.31083	0.480871	0.491621	0.0708752	0.0552634	Yes
Escherichia_coli_KO11FL_uid52593.fsa	5	8	Hi	37	GID37_seq3225	No	NC_017660.faa	239706	0.473882	0.0895219	5.02181	4.41282	0.481607	0.492152	0.0700668	0.053995	No
Escherichia_coli_LF82_uid161965.fsa	2	13	Lo	38	GID38_seq2855	Yes	NC_011993.faa	230084	0.475614	0.0904462	4.77311	4.21521	0.482805	0.493044	0.070554	0.0551112	Yes
Escherichia_coli_NA114_uid162139.fsa	2	2	Hi	39	GID39_seq3725	Yes	NC_017644.faa	178772	0.476532	0.092803	4.97146	4.3665	0.478572	0.488337	0.0711002	0.0547816	Yes
Escherichia_coli_O103_H2_12009_uid41013.fsa	5	4	Lo	4	GID4_seq2842	Yes	NC_013353.faa	373811	0.474612	0.0912266	5.44931	4.65	0.481904	0.493448	0.0676998	0.0524785	Yes
Escherichia_coli_O104_H4_2009EL_2050_uid175905.fsa	5	15	Hi	34	GID34	Yes	NC_018650.1	327589	0.468258	0.0789906	5.25314	4.56896	0.481726	0.492551	0.0682415	0.0528439	Yes
Escherichia_coli_O104_H4_2009EL_2071_uid176128.fsa	5	13	Hi	35	GID35	Yes	NC_018661.1	327061	0.468258	0.0789869	5.31259	4.61628	0.482093	0.492808	0.0680724	0.0527424	No
Escherichia_coli_O104_H4_2011C_3493_uid176127.fsa	5	14	Hi	36	GID36	Yes	NC_018658.1	425419	0.468258	0.0789917	5.2731	4.57988	0.482069	0.492857	0.0681928	0.0528045	No
Escherichia_coli_O111_H__11128_uid41023.fsa	5	3	Hi	41	GID41_seq3534	Yes	NC_013364.faa	421492	0.474635	0.0913305	5.37108	4.52614	0.481871	0.493829	0.0681256	0.0527213	Yes
Escherichia_coli_O127_H6_E2348_69_uid59343.fsa	2	1	Hi	41	GID42_seq3507	Yes	NC_011601.faa	414418	0.475773	0.0908651	4.96555	4.24804	0.483435	0.494338	0.0692302	0.053307	Yes
Escherichia_coli_O157_H7_EC4115_uid59091.fsa	3	5	Hi	42	GID43_seq3597	Yes	NC_011353.faa	411096	0.474492	0.0901446	5.57207	4.64019	0.482945	0.494775	0.0680253	0.0524198	No
Escherichia_coli_O157_H7_Sakai_uid57781.fsa	3	4	Hi	44	GID44_seq3208	Yes	NC_002695.faa	415598	0.474599	0.0904388	5.49845	4.74472	0.483709	0.494629	0.0668356	0.0526188	No
Escherichia_coli_O157_H7_TW14359_uid59235.fsa	3	6	Hi	45	GID45_seq3258	Yes	NC_013008.faa	385244	0.474824	0.0911327	5.52814	4.72837	0.483656	0.494932	0.0670602	0.0524347	Yes
Escherichia_coli_O26_H11_11368_uid41021.fsa	5	2	Hi	46	GID46_seq3012	Yes	NC_013361.faa	462572	0.474544	0.0913756	5.69724	4.83476	0.481346	0.493152	0.0675645	0.0524567	Yes
Escherichia_coli_O55_H7_CB9615_uid46655.fsa	3	1	Lo	47	GID47_seq2632	Yes	NC_013941.faa	410807	0.47365	0.0879317	5.38635	4.67914	0.484051	0.494769	0.0673775	0.0529573	Yes
Escherichia_coli_O55_H7_RM12579_uid162153.fsa	3	2	Hi	48	GID48_seq2748	Yes	NC_017656.faa	376578	0.47493	0.091495	5.26398	4.54159	0.483658	0.495354	0.0683335	0.0531236	No
Escherichia_coli_O7_K1_CE10_uid162115.fsa	1	4	Lo	49	GID49_seq2750	Yes	NC_017646.faa	340524	0.474851	0.0910061	5.31353	4.60508	0.483967	0.49442	0.0692355	0.0535607	Yes
Escherichia_coli_O83_H1_NRG_857C_uid161987.fsa	2	14	Lo	5	GID5_seq2622	Yes	NC_017634.faa	245335	0.475616	0.0904763	4.74782	4.2029	0.483007	0.493197	0.0706632	0.0550745	Yes
Escherichia_coli_P12b_uid162061.fsa	4	11	Hi	50	GID50_seq3087	No	NC_017663.faa	359613	0.477437	0.0987585	4.93529	4.06267	0.480112	0.491118	0.0703882	0.054099	Yes
Escherichia_coli_S88_uid62979.fsa	2	4	Lo	51	GID51_seq2501	Yes	NC_011742.faa	315176	0.47587	0.0908291	5.03227	4.40351	0.482658	0.49319	0.0690655	0.0539737	Yes
Escherichia_coli_SE11_uid59425.fsa	5	7	Hi	52	GID52_seq2909	No	NC_011415.faa	249237	0.474339	0.0909869	4.88751	4.3455	0.48225	0.492035	0.0701233	0.0549369	Yes
Escherichia_coli_SE15_uid161939.fsa	2	3	Lo	53	GID53_seq728	No	NC_013654.faa	237953	0.475739	0.090378	4.71734	4.17553	0.482399	0.492616	0.0705786	0.0548104	Yes
Escherichia_coli_SMS_3_5_uid58919.fsa	1	2	Hi	54	GID54_seq3128	Yes	NC_010498.faa	305565	0.47466	0.0912917	5.06839	4.43625	0.485117	0.495033	0.0699312	0.0541622	Yes
Escherichia_coli_UM146_uid162043.fsa	2	7	Hi	55	GID55_seq3425	Yes	NC_017632.faa	297929	0.476071	0.0913537	4.99301	4.32946	0.482938	0.494206	0.0692117	0.053555	Yes
Escherichia_coli_UMN026_uid62981.fsa	1	1	Lo	56	GID56_seq3135	Yes	NC_011751.faa	336257	0.474589	0.0915142	5.20209	4.57262	0.482773	0.492837	0.0688654	0.0542484	Yes
Escherichia_coli_UMNK88_uid161991.fsa	4	12	Hi	57	GID57_seq2755	Yes	NC_017641.faa	351223	0.475679	0.0942787	5.18642	4.46731	0.481474	0.492772	0.0697122	0.0533087	Yes
Escherichia_coli_UTI89_uid58541.fsa	2	8	Hi	58	GID58_seq2833	Yes	NC_007946.faa	378071	0.472503	0.081892	5.06574	4.58936	0.484807	0.493958	0.0670231	0.0535738	Yes
Escherichia_coli_W_uid162011.fsa	5	11	Hi	59	GID59_seq3379	No	NC_017635.faa	231371	0.474642	0.0917214	4.90097	4.2332	0.480457	0.491564	0.0713321	0.0553095	Yes
Escherichia_coli_W_uid162101.fsa	5	10	Hi	6	GID6_seq3400	No	NC_017664.faa	237058	0.474674	0.0917816	4.89745	4.32391	0.481127	0.491527	0.0710125	0.0553428	No
Escherichia_coli_Xuzhou21_uid163995.fsa	3	3	Hi	8	GID8_seq2473	Yes	NC_017906.faa	419161	0.474481	0.0901367	5.38622	4.65	0.484171	0.494876	0.0670242	0.052716	No
