# Supplementary material for: An evolutionary analysis of genome expansion and pathogenicity in Escherichia coli
Source: BMC Genomics. 2014 Oct 9;15(1):882. doi: 10.1186/1471-2164-15-882 (PMC4200225; doi:10.1186/1471-2164-15-882)
Supplement: Supplementary file 5 — Additional file 5: An Excel file containing data from the regression analyses. (XLSX 11 KB) [file 12864_2014_6552_MOESM5_ESM.xlsx]

## Sheet: Ark1
Response	Predictor	Estimate	Std. Error	P-value	test	Method	Contrast
Core Relative Entropy	Chromosome size	-1.68703e-05	0.000564706	0.976345	t	rlm	NA
Chromosome AT	Pathogenicity	0.00187446	0.000312304	8.55993e-07	t	rlm	Not pathogenic
Chromosome size	Pathogenicity	0.304444	0.0859175	0.00117189	t	rlm	Not pathogenic
Core AT	Pathogenicity	4.40765e-05	0.000384383	0.909383	t	rlm	Not pathogenic
Core Relative Entropy	Pathogenicity	-0.000361233	0.000211223	0.0933068	t	rlm	Not pathogenic
Chromosome Relative Entropy	Pathogenicity	-0.00119005	0.000315645	0.000622339	t	rlm	Not pathogenic
Genome Island size	Pathogenicity	80703.5	26862.6	0.005	t	rlm	Not pathogenic
Core Relative Entropy	Genome Island size	-1.74937e-09	1.92701e-09	0.370364	t	rlm	NA
Chromosome size	Genome Island size	218073	33230	1.8603e-07	t	lm	NA
Chromosome AT	Chromosome size	0.00236906	0.000737533	0.00287948	t	rlm	NA
Chromosome Relative Entropy	Chromosome size	-0.00305008	0.000322601	4.80712e-11	t	lm	NA
Core AT	Chromosome AT	-0.239914	0.122475	0.0583689	t	rlm	NA
Core AT	Chromosome AT	-	-	0.202	F	gam	NA
Core AT	Chromosome size	-0.00054919	0.000663663	0.413717	t	rlm	NA
Core Relative Entropy	Chromosome Relative Entropy	0.177354	0.156449	0.264884	t	rlm	NA
Core AT	Core Relative Entropy	0.27075	0.0366383	1.44176e-08	t	rlm	NA
Core Relative Entropy	Chromosome AT	-0.279195	0.0942411	0.0055349	t	rlm	NA
Core AT	Genome Island size	-2.69475e-09	2.28968e-09	0.247406	t	rlm	NA
Relative Entropy	Core/Chromosome	-0.0371846	0.000232355	2.2222e-16	t	lm	Core
AT Content	Core/Chromosome	0.0183594	0.000281783	2.2222e-16	t	lm	Core
dS	dN	26.9378	0.440166	2.2222e-16	t	lm	NA
